# Supplementary material for: Intent to Vaccinate SARS-CoV-2 Infected Children in US Households: A Survey
Source: Vaccines (Basel). 2021 Sep 21;9(9):1049. doi: 10.3390/vaccines9091049 (PMC8473386; doi:10.3390/vaccines9091049)
Supplement: Supplementary file 1 [file vaccines-09-01049-s001.zip]

Archive with 1 entries (1 files):
- vaccines-1340772-supplementary.pdf
